# Supplementary material for: Methods and Tools Used to Estimate the Shortages of Medical Staff in European Countries—Scoping Review
Source: Int J Environ Res Public Health. 2023 Feb 8;20(4):2945. doi: 10.3390/ijerph20042945 (PMC9957245; doi:10.3390/ijerph20042945)
Supplement: Supplementary file 1 [file ijerph-20-02945-s001.zip]

Archive with 1 entries (1 files):
- ijerph-2157398-supplementary.pdf
